# Supplementary material for: Cellulose Nanocrystals Induced Loose and Porous Graphite Phase Carbon Nitride/Porous Carbon Composites for Capturing and Determining of Organochlorine Pesticides from Water and Fruit Juice by Solid-Phase Microextraction
Source: Polymers (Basel). 2023 May 8;15(9):2218. doi: 10.3390/polym15092218 (PMC10181374; doi:10.3390/polym15092218)
Supplement: Supplementary file 1 [file polymers-15-02218-s001.zip]

Archive with 1 entries (1 files):
- polymers-2329612-supplementary.pdf
